# Supplementary material for: Epitranscriptomics Regulation of CD70, CD80, and TIGIT in Cancer Immunity
Source: Int J Mol Sci. 2025 Jun 16;26(12):5772. doi: 10.3390/ijms26125772 (PMC12193086; doi:10.3390/ijms26125772)
Supplement: Supplementary file 1 [file ijms-26-05772-s001.zip]

Archive with 1 entries (1 files):
- ijms-3627266-supplementary.pdf
